# Supplementary material for: Circulating blood levels of IL-6, IFN-γ, and IL-10 as potential diagnostic biomarkers in gastric cancer: a controlled study
Source: BMC Cancer. 2017 May 30;17:384. doi: 10.1186/s12885-017-3310-9 (PMC5450104; doi:10.1186/s12885-017-3310-9)
Supplement: Supplementary file 3 — Tabular data provided in format CSV. Data File. All data generated or analysed during this study are included in this file. (CSV 65 kb) [file 12885_2017_3310_MOESM3_ESM.csv]

IFN-gamma	IL-8	TGF-beta	IL-10	IL-1 beta	TNF-alfa	IL-6	MCP1	H. pylori	DxCa	ETNM	HpELICag	AgeR	Gpo	GpoSg	HealthVSCG type	HealthVSCaHp	NRea	OBSERVATIONS	IL10RecCaIntest	IL6RecCaIntest	IL8RecCadiffu	TGFBRecCadiffu	ETNMRec	IL10RGasCan	IL6RGasCan	IL1bRec
44.9	151.7	370						Positive	Diffuse	Stage IV	Positive ELISA + Cag A	< =50 años	Gastric cancer	Gastric cancer	Gastric cancer Diffuse	Gastric ca Diffuse Hp +					Positive	Negative	Stage IV
34.7	137	1395						Negative	Undifferentiated	Stage IV	Negative ELISA - Cag A	> 50 años	Gastric cancer	Gastric cancer							Positive	Negative	Stage IV
34.9	377	575						Positive	Diffuse	Stage II	Positive ELISA + Cag A	< =50 años	Gastric cancer	Gastric cancer	Gastric cancer Diffuse	Gastric ca Diffuse Hp +					Positive	Negative	Stages I/II
22.8	197.6	2165						Positive	Diffuse	Stage II	Positive ELISA + Cag A	< =50 años	Gastric cancer	Gastric cancer	Gastric cancer Diffuse	Gastric ca Diffuse Hp +					Positive	Negative	Stages I/II
87.6	154.2	7050						Positive	9		Positive ELISA + Cag A	> 50 años	Gastric cancer	Gastric cancer							Positive	Positive
12.2	278	805						Positive	Intestinal	Stage II	Positive ELISA ó Cag A	> 50 años	Gastric cancer	Gastric cancer	Gastric cancer intestinal						Positive	Negative	Stages I/II
33.1	120.9	1040						Positive	Diffuse	Stage III	Positive ELISA + Cag A	< =50 años	Gastric cancer	Gastric cancer	Gastric cancer Diffuse	Gastric ca Diffuse Hp +					Positive	Negative	Stage III
6.3	34.2	345						Negative	Intestinal	Stage III	Negative ELISA - Cag A	< =50 años	Gastric cancer	Gastric cancer	Gastric cancer intestinal						Positive	Negative	Stage III
42.4	37.3	2110						Positive	Undifferentiated	Stage IV	Negative ELISA - Cag A	> 50 años	Gastric cancer	Gastric cancer							Positive	Negative	Stage IV
22.3	21.4	2265						Positive	Intestinal	Stage III	Positive ELISA + Cag A	> 50 años	Gastric cancer	Gastric cancer	Gastric cancer intestinal	Gastric ca intestinal Hp +					Positive	Negative	Stage III
53.1	198.8	32015						Negative	Intestinal		Negative ELISA - Cag A	> 50 años	Gastric cancer	Gastric cancer	Gastric cancer intestinal						Positive	Positive
27.3	36.6	10085						Positive	Diffuse	Stage I	Negative ELISA - Cag A	> 50 años	Gastric cancer	Gastric cancer	Gastric cancer Diffuse	Gastric ca Diffuse Hp +					Positive	Positive	Stages I/II
36.3	0	2870						Negative	Intestinal	Stage I	Negative ELISA - Cag A	> 50 años	Gastric cancer	Gastric cancer	Gastric cancer intestinal						Negative	Negative	Stages I/II
28.3	0	6680						Positive	Mixed	Stage II	Positive ELISA + Cag A	< =50 años	Gastric cancer	Gastric cancer							Negative	Positive	Stages I/II
58.6	7.2	1270						Positive	Diffuse	Stage IV	Positive ELISA + Cag A	> 50 años	Gastric cancer	Gastric cancer	Gastric cancer Diffuse	Gastric ca Diffuse Hp +					Negative	Negative	Stage IV
19.4	0	730						Positive	Mixed	Stage III	Positive ELISA + Cag A	> 50 años	Gastric cancer	Gastric cancer							Negative	Negative	Stage III
41.1	154.6	1880						Positive	Intestinal	Stage II	Positive ELISA + Cag A	> 50 años	Gastric cancer	Gastric cancer	Gastric cancer intestinal	Gastric ca intestinal Hp +					Positive	Negative	Stages I/II
45.2	161.7	685						Positive	Diffuse	Stage I	Positive ELISA + Cag A	> 50 años	Gastric cancer	Gastric cancer	Gastric cancer Diffuse	Gastric ca Diffuse Hp +					Positive	Negative	Stages I/II
50.3	167.8	840						Positive	Intestinal	Stage III	Positive ELISA ó Cag A	> 50 años	Gastric cancer	Gastric cancer	Gastric cancer intestinal	Gastric ca intestinal Hp +					Positive	Negative	Stage III
37.2	125.2	975						Negative	Mixed	Stage I	Negative ELISA - Cag A	> 50 años	Gastric cancer	Gastric cancer							Positive	Negative	Stages I/II
55.9	108.3	335						Negative	Mixed	Stage III	Negative ELISA - Cag A	> 50 años	Gastric cancer	Gastric cancer							Positive	Negative	Stage III
24.4	94.4	105						Positive	Diffuse	Stage I	Positive ELISA + Cag A	> 50 años	Gastric cancer	Gastric cancer	Gastric cancer Diffuse	Gastric ca Diffuse Hp +					Positive	Negative	Stages I/II
45.8	20.7	1190						Positive	Diffuse	Stage III	Positive ELISA + Cag A	< =50 años	Gastric cancer	Gastric cancer	Gastric cancer Diffuse	Gastric ca Diffuse Hp +					Positive	Negative	Stage III
45.9	33	545						Positive	Diffuse	Stage III	Positive ELISA + Cag A	> 50 años	Gastric cancer	Gastric cancer	Gastric cancer Diffuse	Gastric ca Diffuse Hp +					Positive	Negative	Stage III
9.5	16.7	2735						Positive	Diffuse	Stage IV	Positive ELISA + Cag A	> 50 años	Gastric cancer	Gastric cancer	Gastric cancer Diffuse	Gastric ca Diffuse Hp +					Negative	Negative	Stage IV
52.3	0	1680						Positive	Mixed	Stage I	Positive ELISA + Cag A	> 50 años	Gastric cancer	Gastric cancer							Negative	Negative	Stages I/II
74.8	0	0						Positive	Intestinal	Stage III	Positive ELISA + Cag A	< =50 años	Gastric cancer	Gastric cancer	Gastric cancer intestinal	Gastric ca intestinal Hp +					Negative	Negative	Stage III
12.8	17.3	3095						Positive	Diffuse	Stage I	Positive ELISA + Cag A	> 50 años	Gastric cancer	Gastric cancer	Gastric cancer Diffuse	Gastric ca Diffuse Hp +					Negative	Negative	Stages I/II
5.4	14.1	2180						Positive	Diffuse	Stage IV	Positive ELISA ó Cag A	> 50 años	Gastric cancer	Gastric cancer	Gastric cancer Diffuse	Gastric ca Diffuse Hp +					Negative	Negative	Stage IV
24.3	0	10885						Positive	Diffuse	Stage III	Positive ELISA + Cag A	> 50 años	Gastric cancer	Gastric cancer	Gastric cancer Diffuse	Gastric ca Diffuse Hp +					Negative	Positive	Stage III
198.4	98	1430						Positive	Mixed	Stage I	Positive ELISA + Cag A	> 50 años	Gastric cancer	Gastric cancer							Positive	Negative	Stages I/II
35.6	141.3	950						Positive	Diffuse	Stage III	Positive ELISA ó Cag A	> 50 años	Gastric cancer	Gastric cancer	Gastric cancer Diffuse	Gastric ca Diffuse Hp +					Positive	Negative	Stage III
18.9	169.4	2175						Negative	Intestinal	Stage I	Negative ELISA - Cag A	> 50 años	Gastric cancer	Gastric cancer	Gastric cancer intestinal						Positive	Negative	Stages I/II
5.2	80.6	1005						Positive	Mixed	Stage III	Positive ELISA + Cag A	> 50 años	Gastric cancer	Gastric cancer							Positive	Negative	Stage III
12.4	192.4	1865						Positive	Diffuse	Stage III	Positive ELISA + Cag A	> 50 años	Gastric cancer	Gastric cancer	Gastric cancer Diffuse	Gastric ca Diffuse Hp +					Positive	Negative	Stage III
8.2	38.7	615						Positive	Intestinal	Stage I	Positive ELISA + Cag A	> 50 años	Gastric cancer	Gastric cancer	Gastric cancer intestinal	Gastric ca intestinal Hp +					Positive	Negative	Stages I/II
23	15.1	1550						Negative	Diffuse	Stage II	Negative ELISA - Cag A	> 50 años	Gastric cancer	Gastric cancer	Gastric cancer Diffuse						Negative	Negative	Stages I/II
15.3	1.2	1270						Positive	Intestinal	Stage III	Positive ELISA + Cag A	< =50 años	Gastric cancer	Gastric cancer	Gastric cancer intestinal	Gastric ca intestinal Hp +					Negative	Negative	Stage III
14.3	0	1040						Positive	Diffuse	Stage III	Positive ELISA ó Cag A	> 50 años	Gastric cancer	Gastric cancer	Gastric cancer Diffuse	Gastric ca Diffuse Hp +					Negative	Negative	Stage III
31.1	14	870						Positive	Intestinal	Ca in situ	Negative ELISA - Cag A	> 50 años	Gastric cancer	Gastric cancer	Gastric cancer intestinal	Gastric ca intestinal Hp +					Negative	Negative	Stages I/II
31.8	36.3	1340						Positive	Diffuse	Stage IV	Negative ELISA - Cag A	> 50 años	Gastric cancer	Gastric cancer	Gastric cancer Diffuse	Gastric ca Diffuse Hp +					Positive	Negative	Stage IV
59.3	43.2	3600						Positive	Intestinal	Stage IV	Negative ELISA - Cag A	> 50 años	Gastric cancer	Gastric cancer	Gastric cancer intestinal	Gastric ca intestinal Hp +					Positive	Negative	Stage IV
12.5	0	840						Positive	Mixed	Stage III	Positive ELISA + Cag A	> 50 años	Gastric cancer	Gastric cancer							Negative	Negative	Stage III
21.6	35.9	1335						Negative	Diffuse	Stage IV	Negative ELISA - Cag A	> 50 años	Gastric cancer	Gastric cancer	Gastric cancer Diffuse						Positive	Negative	Stage IV
20.1	0	2670						Negative	Diffuse	Stage III	Negative ELISA - Cag A	> 50 años	Gastric cancer	Gastric cancer	Gastric cancer Diffuse						Negative	Negative	Stage III
13.5	14	1970						Positive	Diffuse	Stage IV	Positive ELISA + Cag A	> 50 años	Gastric cancer	Gastric cancer	Gastric cancer Diffuse	Gastric ca Diffuse Hp +					Negative	Negative	Stage IV
16.8	31.1	3910						Positive	Diffuse	Stage IV	Positive ELISA + Cag A	< =50 años	Gastric cancer	Gastric cancer	Gastric cancer Diffuse	Gastric ca Diffuse Hp +					Positive	Positive	Stage IV
12.7	0	1110						Positive	Intestinal	Stage III	Positive ELISA + Cag A	> 50 años	Gastric cancer	Gastric cancer	Gastric cancer intestinal	Gastric ca intestinal Hp +					Negative	Negative	Stage III
7.6	0	8580						Positive	Diffuse	Stage III	Positive ELISA + Cag A	> 50 años	Gastric cancer	Gastric cancer	Gastric cancer Diffuse	Gastric ca Diffuse Hp +					Negative	Positive	Stage III
10.8	11.9	1530						Positive	Diffuse	Stage I	Positive ELISA ó Cag A	< =50 años	Gastric cancer	Gastric cancer	Gastric cancer Diffuse	Gastric ca Diffuse Hp +					Negative	Negative	Stages I/II
35.1	0	10200						Positive	Mixed	Stage I	Positive ELISA ó Cag A	> 50 años	Gastric cancer	Gastric cancer							Negative	Positive	Stages I/II
63.7	0	2010						Negative	Mixed	Stage I	Negative ELISA - Cag A	> 50 años	Gastric cancer	Gastric cancer							Negative	Negative	Stages I/II
72.2	176	2185						Positive	Diffuse	Stage IV	Positive ELISA ó Cag A	> 50 años	Gastric cancer	Gastric cancer	Gastric cancer Diffuse	Gastric ca Diffuse Hp +					Positive	Negative	Stage IV
19.1	11.4	1690						Positive	Mixed	Stage I	Positive ELISA ó Cag A	> 50 años	Gastric cancer	Gastric cancer							Negative	Negative	Stages I/II
25.5	76	4030						Positive	Diffuse	Stage III	Positive ELISA ó Cag A	> 50 años	Gastric cancer	Gastric cancer	Gastric cancer Diffuse	Gastric ca Diffuse Hp +					Positive	Positive	Stage III
0								Positive	Diffuse	Stage IV	Positive ELISA + Cag A	< =50 años	Gastric cancer	Gastric cancer	Gastric cancer Diffuse	Gastric ca Diffuse Hp +							Stage IV
20.5	22.2	2700						Positive	Diffuse	Stage IV	Positive ELISA ó Cag A	> 50 años	Gastric cancer	Gastric cancer	Gastric cancer Diffuse	Gastric ca Diffuse Hp +					Positive	Negative	Stage IV
136	40.5	2150						Positive	Mixed	Stage I	Positive ELISA + Cag A	> 50 años	Gastric cancer	Gastric cancer							Positive	Negative	Stages I/II
163	72.3	2750						Positive	Intestinal	Stage II	Positive ELISA ó Cag A	> 50 años	Gastric cancer	Gastric cancer	Gastric cancer intestinal	Gastric ca Diffuse Hp +					Positive	Negative	Stages I/II
41.9	37.1	1200						Positive	Intestinal	Stage IV	Positive ELISA ó Cag A	> 50 años	Gastric cancer	Gastric cancer	Gastric cancer intestinal	Gastric ca Diffuse Hp +					Positive	Negative	Stage IV
87.5	0	2600						Negative	Diffuse	Stage III	Negative ELISA - Cag A	< =50 años	Gastric cancer	Gastric cancer	Gastric cancer Diffuse						Negative	Negative	Stage III
3.4	17.2	0						Negative	Intestinal	Stage IV	Negative ELISA - Cag A	> 50 años	Gastric cancer	Gastric cancer	Gastric cancer intestinal						Negative	Negative	Stage IV
43.3	32.3	2140						Negative	Intestinal	Stage III	Negative ELISA - Cag A	> 50 años	Gastric cancer	Gastric cancer	Gastric cancer intestinal						Positive	Negative	Stage III
15.3	29.6	945						Negative	Intestinal	Stage III	Negative ELISA - Cag A	> 50 años	Gastric cancer	Gastric cancer	Gastric cancer intestinal						Positive	Negative	Stage III
124	409.5	2460						Positive	Diffuse	Stage III	Positive ELISA ó Cag A	> 50 años	Gastric cancer	Gastric cancer	Gastric cancer Diffuse	Gastric ca Diffuse Hp +					Positive	Negative	Stage III
1.6	6.1	2160						Positive	Mixed	Stage III	Positive ELISA + Cag A	> 50 años	Gastric cancer	Gastric cancer							Negative	Negative	Stage III
82	39.5	2755						Positive	Intestinal	Stage I	Positive ELISA ó Cag A	> 50 años	Gastric cancer	Gastric cancer	Gastric cancer intestinal	Gastric ca intestinal Hp +					Positive	Negative	Stages I/II
2.8	30.1	1520						Positive	Diffuse	Stage IV	Positive ELISA + Cag A	> 50 años	Gastric cancer	Gastric cancer	Gastric cancer intestinal	Gastric ca intestinal Hp +					Positive	Negative	Stage IV
35.3	4.4	941.3	1.6	3.2	4.9	3.2	201	Negative	Mixed	Stage III	Negative ELISA - Cag A	< =50 años	Gastric cancer	Gastric cancer					Negative	Negative	Negative	Negative	Stage III	Negative	Negative	Positive
0	4.3	1222.5	7.6	2.7	16.7	3.2	314.1	Negative	Intestinal	Stage I	Negative ELISA - Cag A	> 50 años	Gastric cancer	Gastric cancer	Gastric cancer intestinal				Positive	Negative	Negative	Negative	Stages I/II	Positive	Negative	Negative
9.9	33.1	3255						Positive	Diffuse	Stage IV	Positive ELISA + Cag A	> 50 años	Gastric cancer	Gastric cancer	Gastric cancer Diffuse	Gastric ca Diffuse Hp +					Positive	Negative	Stage IV
81.7	33.4	6988	3.2	3.2	16.4	7.3	679.5	Positive	Intestinal	Stage IV	Positive ELISA ó Cag A	> 50 años	Gastric cancer	Gastric cancer	Gastric cancer intestinal	Gastric ca intestinal Hp +			Negative	Positive	Positive	Positive	Stage IV	Negative	Positive	Positive
49.8	15.2	16328	3.2	3.2	8	3.2	325.2	Positive	Diffuse	Stage IV	Positive ELISA + Cag A	> 50 años	Gastric cancer	Gastric cancer	Gastric cancer Diffuse	Gastric ca Diffuse Hp +			Negative	Negative	Negative	Positive	Stage IV	Negative	Negative	Positive
50.5	3.8	1391.3	3.2	3.2	6.5	3.2	407.6	Positive	Mixed	Stage III	Positive ELISA + Cag A	> 50 años	Gastric cancer	Gastric cancer					Negative	Negative	Negative	Negative	Stage III	Negative	Negative	Positive
7.5	6.1	0	3.2	3.2	10	3.2	284.6	Negative	Intestinal	Stage III	Negative ELISA - Cag A	> 50 años	Gastric cancer	Gastric cancer	Gastric cancer intestinal				Negative	Negative	Negative	Negative	Stage III	Negative	Negative	Positive
21.3	14	3788	3.2	3.2	7.7	3.2	503.1	Positive	Diffuse	Stage IV	Positive ELISA + Cag A	> 50 años	Gastric cancer	Gastric cancer	Gastric cancer Diffuse	Gastric ca Diffuse Hp +			Negative	Negative	Negative	Positive	Stage IV	Negative	Negative	Positive
37.3	6.2	11483	11.9	3.2	7.3	6.1	423.5	Negative	Diffuse	9	Negative ELISA - Cag A	< =50 años	Gastric cancer	Gastric cancer	Gastric cancer Diffuse				Positive	Positive	Negative	Positive		Positive	Positive	Positive
0	8.9	2541.3	47.7	4.6	48.3	31.8	1262	Negative	Mixed	9	Negative ELISA - Cag A	> 50 años	Gastric cancer	Gastric cancer					Positive	Positive	Negative	Negative		Positive	Positive	Positive
28.8	5.3	0	35.8	14.9	26.1	5.2	1951	Negative	Diffuse	Stage III	Negative ELISA - Cag A	> 50 años	Gastric cancer	Gastric cancer	Gastric cancer Diffuse				Positive	Positive	Negative	Negative	Stage III	Positive	Positive	Positive
0	37.6	2138	3.2	3.2	12.1	3.3	538.8	Positive	Mixed	Stage III	Positive ELISA ó Cag A	> 50 años	Gastric cancer	Gastric cancer					Negative	Negative	Positive	Negative	Stage III	Negative	Positive	Positive
76.4	7.6	2698	3.2	3.2	14.4	8.5	398.4	Positive	Undifferentiated	Stage IV	Positive ELISA + Cag A	> 50 años	Gastric cancer	Gastric cancer					Negative	Positive	Negative	Negative	Stage IV	Negative	Positive	Positive
52	38.1	3043	3.2	3.2	7.8	2.9	224.4	Positive	Intestinal	9	Positive ELISA + Cag A	> 50 años	Gastric cancer	Gastric cancer	Gastric cancer intestinal	Gastric ca intestinal Hp +			Negative	Negative	Positive	Negative		Negative	Negative	Positive
19.8	6.4	1623	3.2	3.2	7.9	3.2	133.4	Positive	Mixed	Stage III	Positive ELISA + Cag A	< =50 años	Gastric cancer	Gastric cancer					Negative	Negative	Negative	Negative	Stage III	Negative	Negative	Positive
8.4	30.1	2873	3.2	3.2	14.4	8.5	398.4	Positive	Diffuse	Stage IV	Positive ELISA + Cag A	< =50 años	Gastric cancer	Gastric cancer	Gastric cancer Diffuse	Gastric ca Diffuse Hp +			Negative	Negative	Positive	Negative	Stage IV	Negative	Negative	Positive
15.3	2.1	4528.8	46.9	10.9	77.7	16.5	1797.5	Positive	Intestinal	Stage II	Positive ELISA + Cag A	> 50 años	Gastric cancer	Gastric cancer	Gastric cancer intestinal	Gastric ca intestinal Hp +			Positive	Positive	Negative	Positive	Stages I/II	Positive	Positive	Positive
16.8	2.6	485	10	3.2	21.3	3.2	1868.1	Negative	Intestinal	Stage II	Negative ELISA - Cag A	> 50 años	Gastric cancer	Gastric cancer	Gastric cancer intestinal				Positive	Negative	Negative	Negative	Stages I/II	Positive	Negative	Positive
18.6	2.3	4743	3.2	3.2	8.5	3.9	256.6	Positive	Intestinal	Stage II	Positive ELISA + Cag A	> 50 años	Gastric cancer	Gastric cancer	Gastric cancer intestinal	Gastric ca intestinal Hp +			Negative	Positive	Negative	Positive	Stages I/II	Negative	Positive	Positive
74.9	48.1	4198	3.2	3.2	15.9	0.5	449.6	Positive	Diffuse	Stage IV	Positive ELISA + Cag A	> 50 años	Gastric cancer	Gastric cancer	Gastric cancer Diffuse	Gastric ca Diffuse Hp +			Negative	Negative	Positive	Positive	Stage IV	Negative	Negative	Positive
37.8	7.6	8603	3.2	3.2	13.5	1.8	450.7	Positive	Diffuse	Stage IV	Positive ELISA + Cag A	< =50 años	Gastric cancer	Gastric cancer	Gastric cancer Diffuse	Gastric ca Diffuse Hp +			Negative	Negative	Negative	Positive	Stage IV	Negative	Negative	Positive
31.6	16.9	7483	3.2	3.2	10.3	3.2	374.1	Positive	Diffuse	Stage IV	Positive ELISA ó Cag A	< =50 años	Gastric cancer	Gastric cancer	Gastric cancer Diffuse	Gastric ca Diffuse Hp +			Negative	Negative	Negative	Positive	Stage IV	Negative	Negative	Positive
887.3	5.4	9391.3	91	52.5	55.1	139.9	1771.8	Positive	Intestinal	Stage III	Positive ELISA ó Cag A	> 50 años	Gastric cancer	Gastric cancer	Gastric cancer intestinal	Gastric ca intestinal Hp +			Positive	Positive	Negative	Positive	Stage III	Positive	Positive	Positive
0	2.3	9000	14.6	2.9	19.4	0	1108.9	Positive	Mixed	Stage III	Positive ELISA + Cag A	< =50 años	Gastric cancer	Gastric cancer					Positive	Negative	Negative	Positive	Stage III	Positive	Negative	Negative
40.8	25.6	47573	2.6	48.3	20.6	40.6	378.5	Positive	Intestinal	Stage III	Positive ELISA + Cag A	> 50 años	Gastric cancer	Gastric cancer	Gastric cancer intestinal	Gastric ca intestinal Hp +			Negative	Positive	Positive	Positive	Stage III	Negative	Positive	Positive
69.3	8.5	1053.8	21.5	3.2	27.3	9.5	1203.6	Positive	Mixed	Stage II	Positive ELISA + Cag A	> 50 años	Gastric cancer	Gastric cancer					Positive	Positive	Negative	Negative	Stages I/II	Positive	Positive	Positive
49.2	23	13438	12.1	3.2	7.3	11.2	661.6	Negative	Mixed	Stage I	Negative ELISA - Cag A	> 50 años	Gastric cancer	Gastric cancer					Positive	Positive	Positive	Positive	Stages I/II	Positive	Positive	Positive
			3.1	3.2	8.1	9.2	530.5	Negative	Intestinal	Stage III	Negative ELISA - Cag A	> 50 años	Gastric cancer	Gastric cancer					Negative	Positive			Stage III	Negative	Positive	Positive
60.1	20.7	3323	3.2	3.2	7.7	3.8	74.4	Positive	Diffuse	Stage IV	Positive ELISA + Cag A	< =50 años	Gastric cancer	Gastric cancer	Gastric cancer Diffuse	Gastric ca Diffuse Hp +			Negative	Positive	Positive	Negative	Stage IV	Negative	Positive	Positive
58	5.3	752.5						Negative	Diffuse	Stage III	Negative ELISA - Cag A	< =50 años	Gastric cancer	Gastric cancer	Gastric cancer Diffuse						Negative	Negative	Stage III
14.2	0	3968	3.2	3.2	8.6	1.8	466.4	Positive	Intestinal	Stage IV	Positive ELISA ó Cag A	> 50 años	Gastric cancer	Gastric cancer	Gastric cancer intestinal	Gastric ca intestinal Hp +			Negative	Negative	Negative	Positive	Stage IV	Negative	Negative	Positive
23	40.9	57338	34.1	3.2	10.1	32.8	202	Negative	Diffuse	Stage IV	Negative ELISA - Cag A	< =50 años	Gastric cancer	Gastric cancer	Gastric cancer Diffuse				Positive	Positive	Positive	Positive	Stage IV	Positive	Positive	Positive
38.4	16.8	1421.3	3.2	3.2	11.3	2.3	443.1	Negative	Intestinal	Stage III	Negative ELISA - Cag A	> 50 años	Gastric cancer	Gastric cancer	Gastric cancer intestinal				Negative	Negative	Negative	Negative	Stage III	Negative	Negative	Positive
33.1	5.5	1248	5.2	3.2	6.2	3.2	194.1	Positive	Intestinal	Stage I	Positive ELISA + Cag A	> 50 años	Gastric cancer	Gastric cancer	Gastric cancer intestinal	Gastric ca intestinal Hp +			Positive	Negative	Negative	Negative	Stages I/II	Positive	Negative	Positive
35.7	84.6	4528	10.8	3.2	17.8	17.1	664.7	Negative	Intestinal	Stage IV	Negative ELISA - Cag A	> 50 años	Gastric cancer	Gastric cancer	Gastric cancer intestinal				Positive	Positive	Positive	Positive	Stage IV	Positive	Positive	Positive
64.6	11.4	4753	3.2	3.2	6.8	0	332.7	Negative	Diffuse	Stage IV	Negative ELISA - Cag A	> 50 años	Gastric cancer	Gastric cancer	Gastric cancer Diffuse				Negative	Negative	Negative	Positive	Stage IV	Negative	Negative	Positive
82.5	13.8	767.5	3.2	3.2	10.3	3.2	374.1	Negative	Intestinal	Stage IV	Negative ELISA - Cag A	> 50 años	Gastric cancer	Gastric cancer	Gastric cancer intestinal				Negative	Negative	Negative	Negative	Stage IV	Negative	Negative	Positive
72.6	0	2823	3.2	3.2	12.5	0	254.9	Negative	Diffuse	Stage IV	Negative ELISA - Cag A	> 50 años	Gastric cancer	Gastric cancer	Gastric cancer Diffuse				Negative	Negative	Negative	Negative	Stage IV	Negative	Negative	Positive
36.6	0	4223	3.2	3.2	11.9	10.3	185.1	Positive	Diffuse	Stage IV	Positive ELISA ó Cag A	> 50 años	Gastric cancer	Gastric cancer					Negative	Positive	Negative	Positive	Stage IV	Negative	Positive	Positive
81.6	99.2	4443	16.5	3.2	6.5	5.1	257.2	Negative	Intestinal	Stage IV	Negative ELISA - Cag A	> 50 años	Gastric cancer	Gastric cancer	Gastric cancer intestinal				Positive	Positive	Positive	Positive	Stage IV	Positive	Positive	Positive
31.1	46.1	4158	3.2	3.2	4.9	0.4	150.8	Negative	Diffuse	Stage IV	Negative ELISA - Cag A	> 50 años	Gastric cancer	Gastric cancer	Gastric cancer Diffuse				Negative	Negative	Positive	Positive	Stage IV	Negative	Negative	Positive
43.5	15.7	1290.5	3.2	3.2	7.1	3.2	258.6	Positive	Diffuse	Stage III	Positive ELISA + Cag A	< =50 años	Gastric cancer	Gastric cancer	Gastric cancer Diffuse	Gastric ca Diffuse Hp +			Negative	Negative	Negative	Negative	Stage III	Negative	Negative	Positive
			0	3.2	10.4	72.6	1695.9	Positive	Mixed	Stage IV	Positive ELISA + Cag A	> 50 años	Gastric cancer	Gastric cancer					Negative	Positive			Stage IV	Negative	Positive	Positive
81	24.9	6008	3.2	3.2	3.5	1.5	138.7	Positive	Diffuse	9	Positive ELISA + Cag A	> 50 años	Gastric cancer	Gastric cancer	Gastric cancer Diffuse	Gastric ca Diffuse Hp +			Negative	Negative	Positive	Positive		Negative	Negative	Positive
26.7	12.8		3.2	3.2	11.5	3.4	830.6	Positive	Intestinal	Stage III	Positive ELISA + Cag A	< =50 años	Gastric cancer	Gastric cancer	Gastric cancer intestinal	Gastric ca intestinal Hp +			Negative	Positive	Negative		Stage III	Negative	Positive	Positive
17.3	14.9	883.9	3.2	3.2	4.6	0.3	86.6	Positive	Intestinal	Stage III	Positive ELISA ó Cag A	> 50 años	Gastric cancer	Gastric cancer	Gastric cancer intestinal	Gastric ca intestinal Hp +			Negative	Negative	Negative	Negative	Stage III	Negative	Negative	Positive
19.1	83.9	113.1	3.2	3.2	10.7	3.7	151.7	Negative	Intestinal	Stage III	Negative ELISA - Cag A	> 50 años	Gastric cancer	Gastric cancer	Gastric cancer intestinal				Negative	Positive	Positive	Negative	Stage III	Negative	Positive	Positive
49.5	39.7	4938	45.4	2.3	12.7	12.2	356.2	Positive	Undifferentiated	Stage IV	Positive ELISA ó Cag A	> 50 años	Gastric cancer	Gastric cancer					Positive	Positive	Positive	Positive	Stage IV	Positive	Positive	Negative
20.7	22.2	6868	1.1	0.2	2.1	0.9	210.3	Positive	Diffuse	Stage III	Positive ELISA + Cag A	> 50 años	Gastric cancer	Gastric cancer	Gastric cancer Diffuse	Gastric ca Diffuse Hp +			Negative	Negative	Positive	Positive	Stage III	Negative	Negative	Negative
31.1	6.1	4693	1.8	0.1	1.9	0.8	118.2	Positive	Intestinal	Stage I	Positive ELISA + Cag A	> 50 años	Gastric cancer	Gastric cancer	Gastric cancer intestinal	Gastric ca intestinal Hp +			Negative	Negative	Negative	Positive	Stages I/II	Negative	Negative	Negative
29.8	21.7	8833	19.6	10	18	19.1	711.2	Positive	Diffuse	Stage IV	Positive ELISA ó Cag A	< =50 años	Gastric cancer	Gastric cancer	Gastric cancer Diffuse	Gastric ca Diffuse Hp +			Positive	Positive	Positive	Positive	Stage IV	Positive	Positive	Positive
29.3	21.7	5098	3.7	0.1	7.6	0.6	324.3	Negative	Diffuse	Stage III	Negative ELISA - Cag A	< =50 años	Gastric cancer	Gastric cancer	Gastric cancer Diffuse				Positive	Negative	Positive	Positive	Stage III	Positive	Negative	Negative
13.8	110.3	25333	21.8	0.2	11.4	412.9	1258.2	Negative	Diffuse	Stage III	Negative ELISA - Cag A	> 50 años	Gastric cancer	Gastric cancer	Gastric cancer Diffuse				Positive	Positive	Positive	Positive	Stage III	Positive	Positive	Negative
18.8	11.4	16938	5.4	1.9	4.8	0.1	133.9	Positive	Mixed	Stage I	Positive ELISA ó Cag A	> 50 años	Gastric cancer	Gastric cancer					Positive	Negative	Negative	Positive	Stages I/II	Positive	Negative	Negative
16	7.7	2138	11	0.2	3.7	3.5	217.9	Positive	Diffuse	Stage III	Positive ELISA + Cag A	> 50 años	Gastric cancer	Gastric cancer	Gastric cancer Diffuse	Gastric ca Diffuse Hp +			Positive	Positive	Negative	Negative	Stage III	Positive	Positive	Negative
33.3	11.9	7943	1.8	0.1	2	0.9	136.9	Negative	Intestinal	Stage II	Negative ELISA - Cag A	> 50 años	Gastric cancer	Gastric cancer	Gastric cancer intestinal				Negative	Negative	Negative	Positive	Stages I/II	Negative	Negative	Negative
38.1	20.7	5488	0	0.5	8.8	1.9	259.6	Negative	Mixed	Stage II	Negative ELISA - Cag A	> 50 años	Gastric cancer	Gastric cancer					Negative	Negative	Positive	Positive	Stages I/II	Negative	Negative	Negative
18.3	36.2	5238	208.6	0.2	4.8	3	107.6	Negative	Intestinal	Stage IV	Negative ELISA - Cag A	> 50 años	Gastric cancer	Gastric cancer	Gastric cancer intestinal				Positive	Negative	Positive	Positive	Stage IV	Positive	Negative	Negative
16.3	59.3	3038	267.6	0.3	3.4	22.8	1156.4	Negative	Diffuse	Stage I	Negative ELISA - Cag A	> 50 años	Gastric cancer	Gastric cancer	Gastric cancer Diffuse				Positive	Positive	Positive	Negative	Stages I/II	Positive	Positive	Negative
15.1	122.6	2383	21	0.1	7.5	8.2	1164	Negative	Intestinal	Stage II	Negative ELISA - Cag A	> 50 años	Gastric cancer	Gastric cancer	Gastric cancer intestinal				Positive	Positive	Positive	Negative	Stages I/II	Positive	Positive	Negative
22.4	26	2718	50.4	0.1	6	10.2	287.6	Positive	Undifferentiated	9	Positive ELISA + Cag A	> 50 años	Gastric cancer	Gastric cancer					Positive	Positive	Positive	Negative		Positive	Positive	Negative
262	22.2	1798	136.7	2.9	13.1	295.5	3579.6	Positive	Diffuse	Stage III	Positive ELISA + Cag A	> 50 años	Gastric cancer	Gastric cancer	Gastric cancer Diffuse	Gastric ca Diffuse Hp +			Positive	Positive	Positive	Negative	Stage III	Positive	Positive	Negative
13.5	12	5533	4.2	0.3	8.4	0.3	165.4	Positive	Diffuse	Stage III	Positive ELISA + Cag A	< =50 años	Gastric cancer	Gastric cancer	Gastric cancer Diffuse	Gastric ca Diffuse Hp +			Positive	Negative	Negative	Positive	Stage III	Positive	Negative	Negative
8.3	12.6	7378	4	0.1	5	0.7	236.5	Positive	Diffuse	Stage III	Positive ELISA + Cag A	> 50 años	Gastric cancer	Gastric cancer	Gastric cancer Diffuse	Gastric ca Diffuse Hp +			Positive	Negative	Negative	Positive	Stage III	Positive	Negative	Negative
12.8	17.8	18953	6.2	4.2	7.1	6.1	102.9	Positive	Diffuse	Stage III	Positive ELISA + Cag A	< =50 años	Gastric cancer	Gastric cancer	Gastric cancer Diffuse	Gastric ca Diffuse Hp +			Positive	Positive	Negative	Positive	Stage III	Positive	Positive	Positive
9.3	23.6	3833	4	0.1	7.2	1.6	249.1	Positive	Diffuse	Stage IV	Positive ELISA ó Cag A	> 50 años	Gastric cancer	Gastric cancer	Gastric cancer Diffuse	Gastric ca Diffuse Hp +			Positive	Negative	Positive	Positive	Stage IV	Positive	Negative	Negative
33.4	41.4	1037.5	1	3.2	5.6	1.6	324.3	Positive	Mixed	Stage IV	Positive ELISA + Cag A	> 50 años	Gastric cancer	Gastric cancer					Negative	Negative	Positive	Negative	Stage IV	Negative	Negative	Positive
68.1	19.2	2677.5	3.2	3.2	2.2	0.3	124.5	Positive	Intestinal	Stage I	Positive ELISA + Cag A	> 50 años	Gastric cancer	Gastric cancer	Gastric cancer intestinal	Gastric ca intestinal Hp +			Negative	Negative	Negative	Negative	Stages I/II	Negative	Negative	Positive
25.5	31	1497.5	0.9	3.2	3.6	2.5	194	Positive	Diffuse	Stage IV	Positive ELISA + Cag A	> 50 años	Gastric cancer	Gastric cancer	Gastric cancer Diffuse	Gastric ca Diffuse Hp +			Negative	Negative	Positive	Negative	Stage IV	Negative	Negative	Positive
48.4	24	1740	3.1	3.2	2.5	1.9	231	Positive	Diffuse	Stage I	Positive ELISA + Cag A	> 50 años	Gastric cancer	Gastric cancer	Gastric cancer Diffuse	Gastric ca Diffuse Hp +			Negative	Negative	Positive	Negative	Stages I/II	Negative	Negative	Positive
54.7	9.8	767.5	1	3.2	3.2	3.2	109.8	Positive	Diffuse	Stage IV	Positive ELISA + Cag A	> 50 años	Gastric cancer	Gastric cancer	Gastric cancer Diffuse	Gastric ca Diffuse Hp +					Negative	Negative	Stage IV
56.3	32	1622.5						Positive	Diffuse	Stage I	Positive ELISA + Cag A	> 50 años	Gastric cancer	Gastric cancer	Gastric cancer Diffuse	Gastric ca Diffuse Hp +					Positive	Negative	Stages I/II
31.7	8.8	1405						Positive	Mixed	Stage III	Positive ELISA + Cag A	> 50 años	Gastric cancer	Gastric cancer							Negative	Negative	Stage III
28.2	8.7	1755	3.5	3.2	4.7	3.1	136.8	Positive	Intestinal	Stage III	Positive ELISA ó Cag A	> 50 años	Gastric cancer	Gastric cancer	Gastric cancer intestinal	Gastric ca intestinal Hp +			Positive	Negative	Negative	Negative	Stage III	Positive	Negative	Positive
			3.1	3.2	7.9	0.7	143.8	Positive	Diffuse	Stage IV	Positive ELISA + Cag A	< =50 años	Gastric cancer	Gastric cancer	Gastric cancer Diffuse								Stage IV
			6.6	3.2	4	2.6	264	Positive	Intestinal	Stage IV	Negative ELISA - Cag A	> 50 años	Gastric cancer	Gastric cancer	Gastric cancer intestinal				Positive	Negative			Stage IV	Positive	Negative	Positive
			9.1	3.2	8.5	3.4	173.4	Negative	Diffuse	Stage III	Negative ELISA - Cag A	> 50 años	Gastric cancer	Gastric cancer	Gastric cancer Diffuse				Positive	Positive			Stage III	Positive	Positive	Positive
			5.6	3.2	12.5	2.4	408.2		Diffuse	Stage IV		> 50 años	Gastric cancer	Gastric cancer	Gastric cancer Diffuse				Positive	Negative			Stage IV	Positive	Negative	Positive
			4.6	3.2	4.6	5.6	320.6	Positive	Intestinal	Stage III	Positive ELISA + Cag A	> 50 años	Gastric cancer	Gastric cancer	Gastric cancer intestinal				Positive	Positive			Stage III	Positive	Positive	Positive
			4.6	3.2	8.5	1.7	426.1	Positive	Diffuse	Stage II	Positive ELISA + Cag A	> 50 años	Gastric cancer	Gastric cancer	Gastric cancer Diffuse				Positive	Negative			Stages I/II	Positive	Negative	Positive
			4	3.2	8.4	0.4	229.5		Diffuse	Stage II		< =50 años	Gastric cancer	Gastric cancer	Gastric cancer Diffuse				Positive	Negative			Stages I/II	Positive	Negative	Positive
			7.4	3.2	10.2	0.7	325.8	Positive	Diffuse	Stage III	Positive ELISA + Cag A	> 50 años	Gastric cancer	Gastric cancer	Gastric cancer Diffuse				Positive	Negative			Stage III	Positive	Negative	Positive
			3.7	3.2	4.3	0.1	156.1	Positive	Diffuse	Stage II	Positive ELISA + Cag A	< =50 años	Gastric cancer	Gastric cancer	Gastric cancer Diffuse				Positive	Negative			Stages I/II	Positive	Negative	Positive
			4.2	3.2	5.1	1.3	269.2	Positive	Mixed	Stage II	Positive ELISA + Cag A	> 50 años	Gastric cancer	Gastric cancer					Positive	Negative			Stages I/II	Positive	Negative	Positive
			3	3.2	9.5	30.9	375.5	Positive	Mixed	Stage I	Positive ELISA + Cag A	> 50 años	Gastric cancer	Gastric cancer					Negative	Positive			Stages I/II	Negative	Positive	Positive
			2.7	3.2	4.7	0.1	218.3	Positive	Mixed	Stage I	Positive ELISA + Cag A	< =50 años	Gastric cancer	Gastric cancer					Negative	Negative			Stages I/II	Negative	Negative	Positive
			5.3	3.2	19.3	4.4	329.4	Positive	Intestinal	9	Positive ELISA + Cag A	> 50 años	Gastric cancer	Gastric cancer	Gastric cancer intestinal				Positive	Positive				Positive	Positive	Positive
			9	3.2	8.5	1.9	243.6	Positive	Mixed	Stage I	Positive ELISA + Cag A	< =50 años	Gastric cancer	Gastric cancer					Positive	Negative			Stages I/II	Positive	Negative	Positive
			7	3.2	10.1	1.6	475.4	Positive	Diffuse	Stage I	Positive ELISA + Cag A	< =50 años	Gastric cancer	Gastric cancer	Gastric cancer Diffuse				Positive	Negative			Stages I/II	Positive	Negative	Positive
			1.7	3.2	4.5	0.9	144		Undifferentiated	Stage IV		< =50 años	Gastric cancer	Gastric cancer					Negative	Negative			Stage IV	Negative	Negative	Positive
			3.2	0	4.2	0.8	163.3	Positive	Diffuse	9	Positive ELISA + Cag A	> 50 años	Gastric cancer	Gastric cancer	Gastric cancer Diffuse				Negative	Negative				Negative	Negative	Negative
24.1	7.5	6583	17.2	3.2	6.8	4.1	1287.2	Positive	Undifferentiated	9	Positive ELISA + Cag A	> 50 años	Gastric cancer	Gastric cancer					Positive	Positive	Negative	Positive		Positive	Positive	Positive
13.3	5.9	3338	0.5	0.3	4.9	0.6	170	Negative	Diffuse	9	Negative ELISA - Cag A	< =50 años	Gastric cancer	Gastric cancer	Gastric cancer Diffuse				Negative	Negative	Negative	Negative		Negative	Negative	Negative
0	4.5	903.8	0	3.2	9.9	3.2	471.3	Positive	Diffuse	Stage II	Positive ELISA + Cag A	> 50 años	Gastric cancer	Gastric cancer	Gastric cancer Diffuse	Gastric ca Diffuse Hp +			Negative	Negative	Negative	Negative	Stages I/II	Negative	Negative	Positive
38.8	3.5	585	0	3.2	33.1	3.2	445.1	Negative	Intestinal		Negative ELISA - Cag A	> 50 años	Gastric cancer	Gastric cancer	Gastric cancer intestinal				Negative	Negative	Negative	Negative		Negative	Negative	Positive
73.8	92.7	3405						Negative	Healthy		Negative ELISA - Cag A	< =50 años	Healthy	Healthy	Healthy						Positive	Negative
116.3	99	1045						Negative	Healthy		Negative ELISA - Cag A	< =50 años	Healthy	Healthy	Healthy						Positive	Negative
85.8	71.2	2045						Positive	Healthy		Positive ELISA ó Cag A	< =50 años	Healthy	Healthy	Healthy	Healthy Hp +					Positive	Negative
225.3	84.4	5125						Negative	Healthy		Negative ELISA - Cag A	< =50 años	Healthy	Healthy	Healthy						Positive	Positive
62.3	56.8	3835						Positive	Healthy		Positive ELISA + Cag A	< =50 años	Healthy	Healthy	Healthy	Healthy Hp +					Positive	Positive
0.2	45.7	2715						Positive	Healthy		Positive ELISA ó Cag A	< =50 años	Healthy	Healthy	Healthy	Healthy Hp +					Positive	Negative
6.8	11.5	3825						Positive	Healthy		Positive ELISA + Cag A	< =50 años	Healthy	Healthy	Healthy	Healthy Hp +					Negative	Positive
0	9.2	2510						Negative	Healthy		Negative ELISA - Cag A	< =50 años	Healthy	Healthy	Healthy						Negative	Negative
0	0	1940						Negative	Healthy		Negative ELISA - Cag A	< =50 años	Healthy	Healthy	Healthy						Negative	Negative
0	0	540						Negative	Healthy		Negative ELISA - Cag A	< =50 años	Healthy	Healthy	Healthy						Negative	Negative
0	0	2290						Negative	Healthy		Negative ELISA - Cag A	< =50 años	Healthy	Healthy	Healthy						Negative	Negative
0	0	3125						Positive	Healthy		Positive ELISA + Cag A	< =50 años	Healthy	Healthy	Healthy	Healthy Hp +					Negative	Negative
136.8	0	2695						Negative	Healthy		Negative ELISA - Cag A	< =50 años	Healthy	Healthy	Healthy						Negative	Negative
73	0	9						Positive	Healthy		Positive ELISA + Cag A	< =50 años	Healthy	Healthy	Healthy	Healthy Hp +					Negative	Negative
172.8	0	2020						Positive	Healthy		Positive ELISA + Cag A	< =50 años	Healthy	Healthy	Healthy	Healthy Hp +					Negative	Negative
20.5	0	4273						Positive	Healthy		Positive ELISA ó Cag A	< =50 años	Healthy	Healthy	Healthy	Healthy Hp +					Negative	Positive
0	61.5	12633						Positive	Healthy		Positive ELISA + Cag A	< =50 años	Healthy	Healthy	Healthy	Healthy Hp +					Positive	Positive
0	27.8	3688						Positive	Healthy		Positive ELISA + Cag A	> 50 años	Healthy	Healthy	Healthy	Healthy Hp +					Positive	Negative
0	10.3	2403						Negative	Healthy		Negative ELISA - Cag A	< =50 años	Healthy	Healthy	Healthy						Negative	Negative
0	99.4	3158						Positive	Healthy		Positive ELISA ó Cag A	< =50 años	Healthy	Healthy	Healthy	Healthy Hp +					Positive	Negative
0	113.2	1363						Positive	Healthy		Positive ELISA ó Cag A	< =50 años	Healthy	Healthy	Healthy	Healthy Hp +					Positive	Negative
0	72	3318						Positive	Healthy		Positive ELISA + Cag A	< =50 años	Healthy	Healthy	Healthy	Healthy Hp +					Positive	Negative
0	88.1	678						Positive	Healthy		Positive ELISA + Cag A	< =50 años	Healthy	Healthy	Healthy	Healthy Hp +					Positive	Negative
0	74.4	12168						Positive	Healthy		Positive ELISA + Cag A	< =50 años	Healthy	Healthy	Healthy	Healthy Hp +					Positive	Positive
54	0	863						Negative	Healthy		Negative ELISA - Cag A	< =50 años	Healthy	Healthy	Healthy						Negative	Negative
115.8	0	623						Negative	Healthy		Negative ELISA - Cag A	< =50 años	Healthy	Healthy	Healthy						Negative	Negative
26	0	603						Positive	Healthy		Positive ELISA + Cag A	< =50 años	Healthy	Healthy	Healthy	Healthy Hp +					Negative	Negative
16.5	21.2	0						Positive	Healthy		Positive ELISA ó Cag A	< =50 años	Healthy	Healthy	Healthy	Healthy Hp +					Positive	Negative
6.2	24.4	593						Positive	Healthy		Positive ELISA + Cag A	> 50 años	Healthy	Healthy	Healthy	Healthy Hp +					Positive	Negative
4.8	20.9	503						Negative	Healthy		Negative ELISA - Cag A	< =50 años	Healthy	Healthy	Healthy						Positive	Negative
0	12.1	383						Positive	Healthy		Positive ELISA + Cag A	< =50 años	Healthy	Healthy	Healthy	Healthy Hp +					Negative	Negative
0	7.6	8000						Negative	Healthy		Negative ELISA - Cag A	< =50 años	Healthy	Healthy	Healthy						Negative	Positive
0	14.6	8000						Negative	Healthy		Negative ELISA - Cag A	< =50 años	Healthy	Healthy	Healthy						Negative	Positive
0	26.4	6228.8						Positive	Healthy		Positive ELISA ó Cag A	< =50 años	Healthy	Healthy	Healthy	Healthy Hp +					Positive	Positive
0	17.2	6010						Positive	Healthy		Positive ELISA ó Cag A	< =50 años	Healthy	Healthy	Healthy	Healthy Hp +					Negative	Positive
0	12.1	4472.5						Negative	Healthy		Negative ELISA - Cag A	< =50 años	Healthy	Healthy	Healthy						Negative	Positive
0	10.7	14166.3						Negative	Healthy		Negative ELISA - Cag A	< =50 años	Healthy	Healthy	Healthy						Negative	Positive
0	21.4	3297.5						Negative	Healthy		Negative ELISA - Cag A	< =50 años	Healthy	Healthy	Healthy						Positive	Negative
0	21.2	5466.3						Negative	Healthy		Negative ELISA - Cag A	< =50 años	Healthy	Healthy	Healthy						Positive	Positive
0	19.8	4878.8						Negative	Healthy		Negative ELISA - Cag A	< =50 años	Healthy	Healthy	Healthy						Negative	Positive
9	31.3	4235						Positive	Healthy		Positive ELISA + Cag A	< =50 años	Healthy	Healthy	Healthy	Healthy Hp +					Positive	Positive
9	20.3	9122.5						Negative	Healthy		Negative ELISA - Cag A	< =50 años	Healthy	Healthy	Healthy						Negative	Positive
9	44.3	6522.5						Positive	Healthy		Positive ELISA + Cag A	< =50 años	Healthy	Healthy	Healthy	Healthy Hp +					Positive	Positive
4.2	42.8	3635						Negative	Healthy		Negative ELISA - Cag A	< =50 años	Healthy	Healthy	Healthy						Positive	Negative
17.3	13.9	8000						Positive	Healthy		Positive ELISA + Cag A	< =50 años	Healthy	Healthy	Healthy	Healthy Hp +					Negative	Positive
3.7	15.7	8441.3						Negative	Healthy		Negative ELISA - Cag A	< =50 años	Healthy	Healthy	Healthy						Negative	Positive
6.8	18.4	4547.5						Positive	Healthy		Positive ELISA + Cag A	< =50 años	Healthy	Healthy	Healthy	Healthy Hp +					Negative	Positive
10	12.6	8316.3						Negative	Healthy		Negative ELISA - Cag A	< =50 años	Healthy	Healthy	Healthy						Negative	Positive
204	15.8	8000						Negative	Healthy		Negative ELISA - Cag A	< =50 años	Healthy	Healthy	Healthy						Negative	Positive
0	9.3	6541.3						Negative	Healthy		Negative ELISA - Cag A	< =50 años	Healthy	Healthy	Healthy						Negative	Positive
353.3	15.8	5872.5						Negative	Healthy		Negative ELISA - Cag A	< =50 años	Healthy	Healthy	Healthy						Negative	Positive
8.4	22.3	3666.3						Positive	Healthy		Positive ELISA + Cag A	> 50 años	Healthy	Healthy	Healthy	Healthy Hp +					Positive	Negative
5.3	28.7	4760						Positive	Healthy		Positive ELISA ó Cag A	< =50 años	Healthy	Healthy	Healthy	Healthy Hp +					Positive	Positive
0.1	18.4	6353.8						Positive	Healthy		Positive ELISA + Cag A	< =50 años	Healthy	Healthy	Healthy	Healthy Hp +					Negative	Positive
6.8	19.4	5597.5						Negative	Healthy		Negative ELISA - Cag A	< =50 años	Healthy	Healthy	Healthy						Negative	Positive
17.9	27.3	4960						Negative	Healthy		Negative ELISA - Cag A	< =50 años	Healthy	Healthy	Healthy						Positive	Positive
24.3	3.4	5141.3						Negative	Healthy		Negative ELISA - Cag A	< =50 años	Healthy	Healthy	Healthy						Negative	Positive
0	24.6	8000						Positive	Healthy		Positive ELISA ó Cag A	< =50 años	Healthy	Healthy	Healthy	Healthy Hp +					Positive	Positive
40.2	14.1	8441.3						Positive	Healthy		Positive ELISA + Cag A	< =50 años	Healthy	Healthy	Healthy	Healthy Hp +					Negative	Positive
0	15	3553.8						Positive	Healthy		Positive ELISA + Cag A	> 50 años	Healthy	Healthy	Healthy	Healthy Hp +					Negative	Negative
0	4.7	5266.3						Negative	Healthy		Negative ELISA - Cag A	< =50 años	Healthy	Healthy	Healthy						Negative	Positive
0	23.6	4197.5						Positive	Healthy		Positive ELISA ó Cag A	< =50 años	Healthy	Healthy	Healthy	Healthy Hp +					Positive	Positive
0	12.3	6403.8						Negative	Healthy		Negative ELISA - Cag A	< =50 años	Healthy	Healthy	Healthy						Negative	Positive
0.9	11.2	6516.3						Positive	Healthy		Positive ELISA + Cag A	< =50 años	Healthy	Healthy	Healthy	Healthy Hp +					Negative	Positive
0	23.7	4497.5						Negative	Healthy		Negative ELISA - Cag A	< =50 años	Healthy	Healthy	Healthy						Positive	Positive
19.3	16.9	13710						Negative	Healthy		Negative ELISA - Cag A	< =50 años	Healthy	Healthy	Healthy						Negative	Positive
19.7	27.5	9091.3						Negative	Healthy		Negative ELISA - Cag A	< =50 años	Healthy	Healthy	Healthy						Positive	Positive
43.5	10.5	4916.3						Negative	Healthy		Negative ELISA - Cag A	< =50 años	Healthy	Healthy	Healthy						Negative	Positive
50	38.3	4653.8						Positive	Healthy		Positive ELISA + Cag A	< =50 años	Healthy	Healthy	Healthy	Healthy Hp +					Positive	Positive
12.3	24.6	6197.5						Positive	Healthy		Positive ELISA + Cag A	< =50 años	Healthy	Healthy	Healthy	Healthy Hp +					Positive	Positive
54.2	31.5	1637.5						Positive	Healthy		Positive ELISA ó Cag A	< =50 años	Healthy	Healthy	Healthy	Healthy Hp +					Positive	Negative
21.7	19.1	1735						Negative	Healthy		Negative ELISA - Cag A	< =50 años	Healthy	Healthy	Healthy						Negative	Negative
9.3	30.9	2987.5						Negative	Healthy		Negative ELISA - Cag A	< =50 años	Healthy	Healthy	Healthy						Positive	Negative
0	44	1515						Negative	Healthy		Negative ELISA - Cag A	< =50 años	Healthy	Healthy	Healthy						Positive	Negative
0	30.9	2480						Positive	Healthy		Positive ELISA + Cag A	< =50 años	Healthy	Healthy	Healthy	Healthy Hp +					Positive	Negative
25.1	14	2705						Negative	Healthy		Negative ELISA - Cag A	< =50 años	Healthy	Healthy	Healthy						Negative	Negative
5.8	19.3	1642.5						Negative	Healthy		Negative ELISA - Cag A	< =50 años	Healthy	Healthy	Healthy						Negative	Negative
107	49.1	4120						Positive	Healthy		Positive ELISA + Cag A	< =50 años	Healthy	Healthy	Healthy	Healthy Hp +					Positive	Positive
5.1	25.1	1832.5						Positive	Healthy		Positive ELISA ó Cag A	< =50 años	Healthy	Healthy	Healthy	Healthy Hp +					Positive	Negative
7.2	29.6	1467.5						Positive	Healthy		Positive ELISA ó Cag A	< =50 años	Healthy	Healthy	Healthy	Healthy Hp +					Positive	Negative
5.3	45.9	5962.5						Positive	Healthy		Positive ELISA ó Cag A	< =50 años	Healthy	Healthy	Healthy	Healthy Hp +					Positive	Positive
6.1	33	10165						Negative	Healthy		Negative ELISA - Cag A	< =50 años	Healthy	Healthy	Healthy						Positive	Positive
5.4	53.3	3045						Negative	Healthy		Negative ELISA - Cag A	< =50 años	Healthy	Healthy	Healthy						Positive	Negative
			0	3.2	8.1	3.2	799.3	Negative	Healthy		Negative ELISA - Cag A	< =50 años	Healthy	Healthy	Healthy				Negative	Negative				Negative	Negative	Positive
			3.9	7.8	9.6	3.2	1348.8	Negative	Healthy		Negative ELISA - Cag A	< =50 años	Healthy	Healthy	Healthy				Positive	Negative				Positive	Negative	Positive
			12.1	3.7	18.2	3.2	1260.9	Positive	Healthy		Positive ELISA ó Cag A	< =50 años	Healthy	Healthy	Healthy	Healthy Hp +			Positive	Negative				Positive	Negative	Positive
			0	0	25.2	3.2	5220.8	Positive	Healthy		Positive ELISA ó Cag A	< =50 años	Healthy	Healthy	Healthy	Healthy Hp +			Negative	Negative				Negative	Negative	Negative
			0	2.9	11.9	3.2	759.1	Positive	Healthy		Positive ELISA ó Cag A	< =50 años	Healthy	Healthy	Healthy	Healthy Hp +			Negative	Negative				Negative	Negative	Negative
			2.5	0	11	3.2	1402.4	Positive	Healthy		Positive ELISA + Cag A	> 50 años	Healthy	Healthy	Healthy	Healthy Hp +			Negative	Negative				Negative	Negative	Negative
			6.5	5.8	16.3	3.2	2847	Positive	Healthy		Positive ELISA + Cag A	< =50 años	Healthy	Healthy	Healthy	Healthy Hp +			Positive	Negative				Positive	Negative	Positive
			17.9	14.4	10	3.2	1108.8	Positive	Healthy		Positive ELISA ó Cag A	> 50 años	Healthy	Healthy	Healthy	Healthy Hp +			Positive	Negative				Positive	Negative	Positive
680.1	6.6	1365						Negative	Healthy		Negative ELISA - Cag A	< =50 años	Healthy	Healthy	Healthy						Negative	Negative
45.7	10.8	4390						Negative	Healthy		Negative ELISA - Cag A	< =50 años	Healthy	Healthy	Healthy						Negative	Positive
30.1	0	1570	3.2	3.2	8.2	3.2	515.3	Negative	Healthy		Negative ELISA - Cag A	< =50 años	Healthy	Healthy	Healthy				Negative	Negative	Negative	Negative		Negative	Negative	Positive
170.5	1.8	18745	3.2	3.2	15.6	3.2	432.9	Positive	Healthy		Positive ELISA + Cag A	< =50 años	Healthy	Healthy	Healthy	Healthy Hp +			Negative	Negative	Negative	Positive		Negative	Negative	Positive
27.5	1	345	3.2	3.2	11.3	3.2	227.6	Positive	Healthy		Positive ELISA + Cag A	< =50 años	Healthy	Healthy	Healthy	Healthy Hp +			Negative	Negative	Negative	Negative		Negative	Negative	Positive
53.3	3.2	737.5						Negative	Healthy		Negative ELISA - Cag A	> 50 años	Healthy	Healthy	Healthy						Negative	Negative
67.8	2.4	2590	3.2	3.2	10.3	3.2	373.7	Negative	Healthy		Negative ELISA - Cag A	< =50 años	Healthy	Healthy	Healthy				Negative	Negative	Negative	Negative		Negative	Negative	Positive
37.8	7.7	72.5	5.9	3.2	12.5	1.2	507.1	Negative	Healthy		Negative ELISA - Cag A	< =50 años	Healthy	Healthy	Healthy				Positive	Negative	Negative	Negative		Positive	Negative	Positive
63.3	8.9	0	3.2	3.2	9.9	3.5	327	Negative	Healthy		Negative ELISA - Cag A	< =50 años	Healthy	Healthy	Healthy				Negative	Positive	Negative	Negative		Negative	Positive	Positive
48.4	5.8	5960	3.2	3.2	12.4	3.2	335.1	Negative	Healthy		Negative ELISA - Cag A	< =50 años	Healthy	Healthy	Healthy				Negative	Negative	Negative	Positive		Negative	Negative	Positive
84.1	8.2	777.5	3.2	3.2	10.7	3.2	90.2	Positive	Healthy		Positive ELISA + Cag A	< =50 años	Healthy	Healthy	Healthy	Healthy Hp +			Negative	Negative	Negative	Negative		Negative	Negative	Positive
51.5	19.1	885	3.2	3.2	16.5	3.2	360.2	Negative	Healthy		Negative ELISA - Cag A	< =50 años	Healthy	Healthy	Healthy				Negative	Negative	Negative	Negative		Negative	Negative	Positive
69.4	17.4	0	3.2	3.2	8.9	0.9	155.2	Negative	Healthy		Negative ELISA - Cag A	< =50 años	Healthy	Healthy	Healthy				Negative	Negative	Negative	Negative		Negative	Negative	Positive
41.5	19.6	2025	3.2	3.2	9	3.2	562.3	Positive	Healthy		Positive ELISA ó Cag A	< =50 años	Healthy	Healthy	Healthy	Healthy Hp +			Negative	Negative	Negative	Negative		Negative	Negative	Positive
14.4	15.3	2710	3.2	3.2	5.1	3.2	245.7	Positive	Healthy		Positive ELISA + Cag A	< =50 años	Healthy	Healthy	Healthy	Healthy Hp +			Negative	Negative	Negative	Negative		Negative	Negative	Positive
30	19.1	2160	3.2	3.2	4.3	3.2	365.9	Positive	Healthy		Positive ELISA ó Cag A	< =50 años	Healthy	Healthy	Healthy	Healthy Hp +			Negative	Negative	Negative	Negative		Negative	Negative	Positive
13.9	9.7	1645	8.7	0	19.6	3.2	791.1	Negative	Healthy		Negative ELISA - Cag A	< =50 años	Healthy	Healthy	Healthy				Positive	Negative	Negative	Negative		Positive	Negative	Negative
0.6	10.5	950	3.2	3.2	10.5	3.2	631.9	Positive	Healthy		Positive ELISA + Cag A	< =50 años	Healthy	Healthy	Healthy	Healthy Hp +			Negative	Negative	Negative	Negative		Negative	Negative	Positive
11.7	20.8	1185	3.2	3.2	8.2	3.2	816.5	Negative	Healthy		Negative ELISA - Cag A	< =50 años	Healthy	Healthy	Healthy				Negative	Negative	Positive	Negative		Negative	Negative	Positive
15.9	15.3	407.5	3.2	3.2	14.6	3.2	1241.9	Negative	Healthy		Negative ELISA - Cag A	< =50 años	Healthy	Healthy	Healthy				Negative	Negative	Negative	Negative		Negative	Negative	Positive
33.4	19.3	770	0	3.2	13.6	3.2	1935	Positive	Healthy		Positive ELISA ó Cag A	> 50 años	Healthy	Healthy	Healthy	Healthy Hp +			Negative	Negative	Negative	Negative		Negative	Negative	Positive
38	6.9	1425	6	0	31.9	3.2	1085.1	Positive	Healthy		Positive ELISA ó Cag A	> 50 años	Healthy	Healthy	Healthy	Healthy Hp +			Positive	Negative	Negative	Negative		Positive	Negative	Negative
40.8	29.4	4565	3.2	3.2	17.7	3.2	1520.5	Positive	Healthy		Positive ELISA + Cag A	< =50 años	Healthy	Healthy	Healthy	Healthy Hp +			Negative	Negative	Positive	Positive		Negative	Negative	Positive
47.8	42.1	6595	3.2	3.2	10.2	3.2	910.2	Negative	Healthy		Negative ELISA - Cag A	> 50 años	Healthy	Healthy	Healthy				Negative	Negative	Positive	Positive		Negative	Negative	Positive
43	7.4	0	3.4	3.2	11.3	3.2	643.1	Positive	Healthy		Positive ELISA + Cag A	< =50 años	Healthy	Healthy	Healthy				Positive	Negative	Negative	Negative		Negative	Negative	Positive
71.6	8.6	1520	3.4	3.2	20.4	3.2	2913.4	Positive	Healthy		Positive ELISA ó Cag A	< =50 años	Healthy	Healthy	Healthy	Healthy Hp +			Positive	Negative	Negative	Negative		Negative	Negative	Positive
62.6	0.9	0	2.3	3.2	12.6	3.2	1511.8	Positive	Healthy		Positive ELISA ó Cag A	< =50 años	Healthy	Healthy	Healthy	Healthy Hp +			Negative	Negative	Negative	Negative		Negative	Negative	Positive
35.8	30.3	0	3.2	3.2	9.1	3.2	342	Negative	Healthy		Negative ELISA - Cag A	< =50 años	Healthy	Healthy	Healthy				Negative	Negative	Positive	Negative		Negative	Negative	Positive
37.3	31	24295	3.2	3.2	6.8	3.2	1271.7	Positive	Healthy		Positive ELISA + Cag A	< =50 años	Healthy	Healthy	Healthy	Healthy Hp +			Negative	Negative	Positive	Positive		Negative	Negative	Positive
35.3	17.7	75	0	0	5.3	3.2	314.9	Positive	Healthy		Positive ELISA ó Cag A	< =50 años	Healthy	Healthy	Healthy	Healthy Hp +			Negative	Negative	Negative	Negative		Negative	Negative	Negative
645.3	13.9	8155	0	3.8	8.5	3.2	355.8	Negative	Healthy		Negative ELISA - Cag A	< =50 años	Healthy	Healthy	Healthy				Negative	Negative	Negative	Positive		Negative	Negative	Positive
60.6	21.1	127.5	24	3.2	8.5	3.2	880	Negative	Healthy		Negative ELISA - Cag A	< =50 años	Healthy	Healthy	Healthy				Positive	Negative	Positive	Negative		Positive	Negative	Positive
53.1	7	545	3.2	3.2	8.6	3.2	201.4	Negative	Healthy		Negative ELISA - Cag A	< =50 años	Healthy	Healthy	Healthy				Negative	Negative	Negative	Negative		Negative	Negative	Positive
62.3	12.8	2275	3.2	3.2	29.3	3.2	1730.1	Positive	Healthy		Positive ELISA + Cag A	> 50 años	Healthy	Healthy	Healthy	Healthy Hp +			Negative	Negative	Negative	Negative		Negative	Negative	Positive
70.1	42.8	12215	0	3.2	24.6	3.2	1161	Negative	Healthy		Negative ELISA - Cag A	< =50 años	Healthy	Healthy	Healthy				Negative	Negative	Positive	Positive		Negative	Negative	Positive
103.5	20.4	3705	1.1	3.2	14.3	3.2	1407.9	Negative	Healthy		Negative ELISA - Cag A	> 50 años	Healthy	Healthy	Healthy				Negative	Negative	Negative	Negative		Negative	Negative	Positive
51.8	24.7	475	0	3.2	19.4	3.2	618.8	Positive	Healthy		Positive ELISA ó Cag A	< =50 años	Healthy	Healthy	Healthy	Healthy Hp +			Negative	Negative	Positive	Negative		Negative	Negative	Positive
			3.2	3.2	6.7	3.2	345.3	Negative	Healthy		Negative ELISA - Cag A	< =50 años	Healthy	Healthy	Healthy				Negative	Negative				Negative	Negative	Positive
			3.2	3.2	6.1	2	147.3	Positive	Healthy		Positive ELISA + Cag A	< =50 años	Healthy	Healthy	Healthy	Healthy Hp +			Negative	Negative				Negative	Negative	Positive
			3.2	3.2	5.7	3.2	190.6	Negative	Healthy		Negative ELISA - Cag A	< =50 años	Healthy	Healthy	Healthy				Negative	Negative				Negative	Negative	Positive
			3.2	3.2	8.4	3.2	391	Negative	Healthy		Negative ELISA - Cag A	< =50 años	Healthy	Healthy	Healthy				Negative	Negative				Negative	Negative	Positive
			3.2	3.2	4.3	3.2	700.7	Positive	Healthy		Positive ELISA + Cag A	< =50 años	Healthy	Healthy	Healthy	Healthy Hp +			Negative	Negative				Negative	Negative	Positive
			3.2	3.2	6.7	3.2	213.8	Negative	Healthy		Negative ELISA - Cag A	< =50 años	Healthy	Healthy	Healthy				Negative	Negative				Negative	Negative	Positive
			3.2	3.2	11.3	3.2	628	Positive	Healthy		Positive ELISA ó Cag A	< =50 años	Healthy	Healthy	Healthy	Healthy Hp +			Negative	Negative				Negative	Negative	Positive
			3.2	3.2	3	3.2	329	Negative	Healthy		Negative ELISA - Cag A	< =50 años	Healthy	Healthy	Healthy				Negative	Negative				Negative	Negative	Positive
			3.2	3.2	10.2	1.1	399.7	Negative	Healthy		Negative ELISA - Cag A	> 50 años	Healthy	Healthy	Healthy				Negative	Negative				Negative	Negative	Positive
			3.2	3.2	7.5	1.4	289.9	Positive	Healthy		Positive ELISA + Cag A	< =50 años	Healthy	Healthy	Healthy	Healthy Hp +			Negative	Negative				Negative	Negative	Positive
			3.2	3.2	8.6	3.2	441.8	Positive	Healthy		Positive ELISA ó Cag A	< =50 años	Healthy	Healthy	Healthy	Healthy Hp +			Negative	Negative				Negative	Negative	Positive
			3.2	3.2	5.5	3.2	319.6	Negative	Healthy		Negative ELISA - Cag A	< =50 años	Healthy	Healthy	Healthy				Negative	Negative				Negative	Negative	Positive
			3.2	3.2	2	3.2	300.3	Negative	Healthy		Negative ELISA - Cag A	< =50 años	Healthy	Healthy	Healthy				Negative	Negative				Negative	Negative	Positive
			3.2	3.2	6.7	3.2	231.2	Positive	Healthy		Positive ELISA + Cag A	< =50 años	Healthy	Healthy	Healthy	Healthy Hp +			Negative	Negative				Negative	Negative	Positive
			3.2	3.2	4.5	1.4	543.9	Positive	Healthy		Positive ELISA + Cag A	< =50 años	Healthy	Healthy	Healthy	Healthy Hp +			Negative	Negative				Negative	Negative	Positive
			3.2	3.2	3.9	3.2	240.2	Positive	Healthy		Positive ELISA ó Cag A	< =50 años	Healthy	Healthy	Healthy	Healthy Hp +			Negative	Negative				Negative	Negative	Positive
			36.5	3.2	4.9	3.2	199.9	Negative	Healthy		Negative ELISA - Cag A	< =50 años	Healthy	Healthy	Healthy				Positive	Negative				Positive	Negative	Positive
			3.2	3.2	7.9	3.2	390.9	Negative	Healthy		Negative ELISA - Cag A	< =50 años	Healthy	Healthy	Healthy				Negative	Negative				Negative	Negative	Positive
			3.2	3.2	4.2	3.2	297.1	Positive	Healthy		Positive ELISA + Cag A	> 50 años	Healthy	Healthy	Healthy	Healthy Hp +			Negative	Negative				Negative	Negative	Positive
			3.2	3.2	9.4	3.2	508.5	Positive	Healthy		Positive ELISA ó Cag A	< =50 años	Healthy	Healthy	Healthy	Healthy Hp +			Negative	Negative				Negative	Negative	Positive
			3.2	3.2	8.9	3.2	284.8	Negative	Healthy		Negative ELISA - Cag A	< =50 años	Healthy	Healthy	Healthy				Negative	Negative				Negative	Negative	Positive
			3.2	3.2	2.7	3.2	204.5	Positive	Healthy		Positive ELISA ó Cag A	> 50 años	Healthy	Healthy	Healthy	Healthy Hp +			Negative	Negative				Negative	Negative	Positive
			3.2	3.2	8.9	3.2	361.2	Negative	Healthy		Negative ELISA - Cag A	< =50 años	Healthy	Healthy	Healthy				Negative	Negative				Negative	Negative	Positive
			3.2	3.2	7.4	3.2	666.6	Positive	Healthy		Positive ELISA + Cag A	< =50 años	Healthy	Healthy	Healthy	Healthy Hp +			Negative	Negative				Negative	Negative	Positive
			3.2	3.2	0	3.2	552.8	Negative	Healthy		Negative ELISA - Cag A	< =50 años	Healthy	Healthy	Healthy				Negative	Negative				Negative	Negative	Positive
			3.2	3.2	7.2	3.2	277.3	Positive	Healthy		Positive ELISA ó Cag A	< =50 años	Healthy	Healthy	Healthy	Healthy Hp +			Negative	Negative				Negative	Negative	Positive
			3.2	3.2	5.7	3.2	565.6	Positive	Healthy		Positive ELISA ó Cag A	< =50 años	Healthy	Healthy	Healthy	Healthy Hp +			Negative	Negative				Negative	Negative	Positive
			0.5	0.4	7.5	1.6	250.1	Negative	Healthy		Negative ELISA - Cag A	< =50 años	Healthy	Healthy	Healthy				Negative	Negative				Negative	Negative	Negative
			0.7	0.6	5.9	0	513.1	Positive	Healthy		Positive ELISA ó Cag A	< =50 años	Healthy	Healthy	Healthy	Healthy Hp +			Negative	Negative				Negative	Negative	Negative
			3.2	0.1	5	8.5	287.9	Positive	Healthy		Positive ELISA ó Cag A	> 50 años	Healthy	Healthy	Healthy	Healthy Hp +			Negative	Positive				Negative	Positive	Negative
			8.3	0.2	7.7	2.9	181.6	Positive	Healthy		Positive ELISA + Cag A	< =50 años	Healthy	Healthy	Healthy	Healthy Hp +			Positive	Negative				Positive	Negative	Negative
			3.5	0.6	8.9	0.6	321.9	Positive	Healthy		Positive ELISA ó Cag A	< =50 años	Healthy	Healthy	Healthy	Healthy Hp +			Positive	Negative				Positive	Negative	Negative
			4.2	0.5	7.1	0.8	403.1	Positive	Healthy		Positive ELISA + Cag A	< =50 años	Healthy	Healthy	Healthy	Healthy Hp +			Positive	Negative				Positive	Negative	Negative
			1.5	0.5	6.3	0.5	153.2	Negative	Healthy		Negative ELISA - Cag A	< =50 años	Healthy	Healthy	Healthy				Negative	Negative				Negative	Negative	Negative
			0	0.2	7.5	0.8	763	Negative	Healthy		Negative ELISA - Cag A	< =50 años	Healthy	Healthy	Healthy				Negative	Negative				Negative	Negative	Negative
			2.4	0.7	8.4	0.7	271.6	Positive	Healthy		Positive ELISA ó Cag A	< =50 años	Healthy	Healthy	Healthy	Healthy Hp +			Negative	Negative				Negative	Negative	Negative
			3.2	3.2	3.7	3.2	373	Negative	Healthy		Negative ELISA - Cag A	< =50 años	Healthy	Healthy	Healthy				Negative	Negative				Negative	Negative	Positive
			3.2	3.2	4.8	3.2	469.6	Negative	Healthy		Negative ELISA - Cag A	< =50 años	Healthy	Healthy	Healthy				Negative	Negative				Negative	Negative	Positive
			1.1	0.2	6.3	1.8	397.5	Positive	Healthy		Positive ELISA ó Cag A	< =50 años	Healthy	Healthy	Healthy	Healthy Hp +			Negative	Negative				Negative	Negative	Negative
			1.8	0.1	7.6	0	359	Negative	Healthy		Negative ELISA - Cag A	< =50 años	Healthy	Healthy	Healthy				Negative	Negative				Negative	Negative	Negative
			3.2	0.8	7	0.4	230.5	Positive	Healthy		Positive ELISA + Cag A	< =50 años	Healthy	Healthy	Healthy	Healthy Hp +			Negative	Negative				Negative	Negative	Negative
			2.9	0.2	11.8	0.7	739.1	Positive	Healthy		Positive ELISA + Cag A	< =50 años	Healthy	Healthy	Healthy	Healthy Hp +			Negative	Negative				Negative	Negative	Negative
			3.5	0.3	7.3	3.2	392.3	Positive	Healthy		Positive ELISA + Cag A	< =50 años	Healthy	Healthy	Healthy	Healthy Hp +			Positive	Negative				Positive	Negative	Negative
			3.5	0.9	12	3.5	218.3	Negative	Healthy		Negative ELISA - Cag A	< =50 años	Healthy	Healthy	Healthy				Positive	Positive				Positive	Positive	Negative
			1.8	0.5	6.1	3.2	431.7	Positive	Healthy		Positive ELISA ó Cag A	< =50 años	Healthy	Healthy	Healthy	Healthy Hp +			Negative	Negative				Negative	Negative	Negative
			3	0.6	10.4	0.4	778.8	Positive	Healthy		Positive ELISA ó Cag A	< =50 años	Healthy	Healthy	Healthy	Healthy Hp +			Negative	Negative				Negative	Negative	Negative
			1.3	0.4	6.6	0.4	153.9	Positive	Healthy		Positive ELISA ó Cag A	< =50 años	Healthy	Healthy	Healthy	Healthy Hp +			Negative	Negative				Negative	Negative	Negative
			8.4	1.2	3.6	0.5	125.4	Positive	Healthy		Positive ELISA + Cag A	< =50 años	Healthy	Healthy	Healthy	Healthy Hp +			Positive	Negative				Positive	Negative	Negative
			5.2	2.5	9.9	1.7	247.5	Negative	Healthy		Negative ELISA - Cag A	< =50 años	Healthy	Healthy	Healthy				Positive	Negative				Positive	Negative	Negative
			2.2	0.3	3.9	0.7	95.3	Positive	Healthy		Positive ELISA ó Cag A	< =50 años	Healthy	Healthy	Healthy	Healthy Hp +			Negative	Negative				Negative	Negative	Negative
			1.6	0.9	9.1	0.3	493	Positive	Healthy		Positive ELISA ó Cag A	< =50 años	Healthy	Healthy	Healthy	Healthy Hp +			Negative	Negative				Negative	Negative	Negative
			3.2	0.4	5.6	0.2	260.7	Positive	Healthy		Positive ELISA ó Cag A	< =50 años	Healthy	Healthy	Healthy	Healthy Hp +			Negative	Negative				Negative	Negative	Negative
			1.6	0.7	6.4	0.4	519.3	Positive	Healthy		Positive ELISA + Cag A	> 50 años	Healthy	Healthy	Healthy	Healthy Hp +			Negative	Negative				Negative	Negative	Negative
			0.3	0.3	9.4	0.2	287	Positive	Healthy		Positive ELISA ó Cag A	< =50 años	Healthy	Healthy	Healthy	Healthy Hp +			Negative	Negative				Negative	Negative	Negative
			2.8	0.9	11.5	1.2	477.9	Negative	Healthy		Negative ELISA - Cag A	> 50 años	Healthy	Healthy	Healthy				Negative	Negative				Negative	Negative	Negative
			0	0.5	5.4	3.2	202.1	Positive	Healthy		Positive ELISA + Cag A	< =50 años	Healthy	Healthy	Healthy	Healthy Hp +			Negative	Negative				Negative	Negative	Negative
			1.1	0.3	8.7	3.2	577.8	Negative	Healthy		Negative ELISA - Cag A	< =50 años	Healthy	Healthy	Healthy				Negative	Negative				Negative	Negative	Negative
			4	0.3	9.6	3.6	102.4	Negative	Healthy		Negative ELISA - Cag A	< =50 años	Healthy	Healthy	Healthy				Positive	Positive				Positive	Positive	Negative
			1.5	0.8	10.1	2.1	728	Positive	Healthy		Positive ELISA + Cag A	< =50 años	Healthy	Healthy	Healthy	Healthy Hp +			Negative	Negative				Negative	Negative	Negative
			0	0.1	5.7	0	298.3	Positive	Healthy		Positive ELISA ó Cag A	< =50 años	Healthy	Healthy	Healthy	Healthy Hp +			Negative	Negative				Negative	Negative	Negative
			9.1	0.5	9.3	0.2	319.4	Negative	Healthy		Negative ELISA - Cag A	< =50 años	Healthy	Healthy	Healthy				Positive	Negative				Positive	Negative	Negative
			5.3	0.8	8.5	0.3	321.3	Negative	Healthy		Negative ELISA - Cag A	< =50 años	Healthy	Healthy	Healthy				Positive	Negative				Positive	Negative	Negative
			0	0.3	4.5	3.2	389.1	Positive	Healthy		Positive ELISA + Cag A	< =50 años	Healthy	Healthy	Healthy	Healthy Hp +			Negative	Negative				Negative	Negative	Negative
			0.7	0.2	11.4	0.3	368.8	Positive	Healthy		Positive ELISA + Cag A	< =50 años	Healthy	Healthy	Healthy	Healthy Hp +			Negative	Negative				Negative	Negative	Negative
			2.4	1	9.3	1	391.7	Positive	Healthy		Positive ELISA ó Cag A	< =50 años	Healthy	Healthy	Healthy	Healthy Hp +			Negative	Negative				Negative	Negative	Negative
			3.2	0.5	4	3.2	209.2	Positive	Healthy		Positive ELISA ó Cag A	< =50 años	Healthy	Healthy	Healthy	Healthy Hp +			Negative	Negative				Negative	Negative	Negative
			2	0.3	9.2	0	770.3	Negative	Healthy		Negative ELISA - Cag A	< =50 años	Healthy	Healthy	Healthy				Negative	Negative				Negative	Negative	Negative
			3.4	0.3	8.5	2.9	134.5	Positive	Healthy		Positive ELISA ó Cag A	< =50 años	Healthy	Healthy	Healthy	Healthy Hp +			Positive	Negative				Negative	Negative	Negative
			0.9	0.8	7.5	1.4	607.8	Negative	Healthy		Negative ELISA - Cag A	< =50 años	Healthy	Healthy	Healthy				Negative	Negative				Negative	Negative	Negative
			3.2	0.1	4.4	3.2	272.2	Negative	Healthy		Negative ELISA - Cag A	< =50 años	Healthy	Healthy	Healthy				Negative	Negative				Negative	Negative	Negative
			13.3	0.4	10.4	0.4	379.4	Positive	Healthy		Positive ELISA + Cag A	< =50 años	Healthy	Healthy	Healthy	Healthy Hp +			Positive	Negative				Positive	Negative	Negative
			6.8	1.2	7.1	0.4	313.7	Negative	Healthy		Negative ELISA - Cag A	< =50 años	Healthy	Healthy	Healthy				Positive	Negative				Positive	Negative	Negative
			1.3	0.3	4.4	3.2	316.2	Positive	Healthy		Positive ELISA ó Cag A	< =50 años	Healthy	Healthy	Healthy	Healthy Hp +			Negative	Negative				Negative	Negative	Negative
